# Supplementary material for: Real-world assessment of the clinical utility of whole body 18F-FDG PET/CT in the diagnosis of infection
Source: PLoS One. 2022 Nov 14;17(11):e0277403. doi: 10.1371/journal.pone.0277403 (PMC9662742; doi:10.1371/journal.pone.0277403)
Supplement: S1 Data — (XLSX) [file pone.0277403.s001.xlsx]

## Sheet: Sheet1
Patient No	Gender	Race	Ethnicity	Age	Immunosuppression	Type of Immunosuppression	Indication for PET	PETCT Results Report ONLY	Number of studies before PET (did not count any repeat imaging)	Service requesting PET	Was ID Consulted? y/n	Outcome	Incidental finding y/s	Additional studies needed?	Category (Known infection, FUO, fever of unknown etiology, other)	Category_Detail	Changed Management? Yes (1 = Antibiotic/treatment management change 2 = Diagnostic effect) or No	Changed management? (1) initation, d/c, or change in abx (2) identified previously unknown source of infection (3) further intervention to rule in/rule out infection (4) no significant impact on management or diagnostic approach	Impact on antibiotics management or diagnostics? Yes = 1, No = 0 [based on 12/3/21 meeting]	If there was an impact, specify: 1 antibiotics, 2 diagnostics, 3 both [based on 12/3/21 meeting]	Antibiotic_Impact	Diagnostic_Impact	Notes	Final diagnosis (1 infectious, 2 rheum, 3 cancer, 4 unknown/unclear, 5 other non-infectious etiology)	NM_Hardware? Yes or No	NM_Hardware Type	NM_Suspected Hardware Infection	NM_Confirmed Hardware Infection	NM_Endovascular Foreign Material	NM_Endovascular Type	NM_Suspected Endovascular Infection	NM_Confirmed Endovascular Infection	If change in antimicrobial management, define	If impact on diagnosis, define	SUVm		Number of studies before PET (did not count any repeat imaging)	Number of studies before PET (did not count any repeat imaging)
1	Male	White	Non-Latinx	73	No		73 yo M s/p CABG, BiVAD, s/p tx for PNA, critically ill in ICU with many external catheter lines with leukocytosis of unclear etiology (negative cultures)	IMPRESSION: 1. Moderate sized pleural effusions, and scattered groundglass opacities and atelectatic changes in both lungs with mild FDG uptake are likely due to inflammation or infection. 2. Mild focal uptake in the right anterior abdomen wall subcutaneous would and skin defect could be postprocedural inflammation or infectious. Mild uptake in bilateral axillary skin fold could be inflammatory o…	1. CXR 2. TTE 3. RUQ U/S 4. LE Dopplers 5. CT chest 6. CT abdomen/pelvis 7. CT head	CT surgery	Yes	No clearly identified source, s/p multiple courses of abx, continued on CTX	Yes	Yes (LE dopplers with DVT, possible reason for leukocytosis?)	Other	Leukocytosis	NM/CR: No	4	0					4	No				No				N/A	N/A	4.2	No etiology for leukocytosis	7	1. CXR 2. TTE 3. RUQ U/S 4. LE Dopplers 5. CT chest 6. CT abdomen/pelvis 7. CT head
2	Female	Black	Non-Latinx	52	Yes	SOT	PCKD s/p renal transplant, p/w fever and chills. Evaluation for infection source in the setting of frequent UTIs (negative blood cx, positive Ucx for E coli and Enterococcus)	Impression: 1. Focal hypermetabolism in the native kidneys may correlate to large cysts that would be suspicious for infectious nidus. 2. Very patchy pattern of uptake in the liver is due to innumerable large hepatic cysts.	1. CXR 2. UR Renal 3. Shoulder XR	ID	Yes	Discharged with outpatient follow up of PET results, not followed up, but in later admissions re-admitted for fevers with eventual aspiration of hepatic cyst as well as eventual nephrectomy	Yes	No	Known infection	UTI	NM/CR: No		0					1	No				No				N/A	N/A	4.6	Just treated for UTI, no "source" for recurrent UTIs though PETCT suspicious for possible focus in the native kidneys	3	1. CXR 2. UR Renal 3. Shoulder XR
3	Male	White	Non-Latinx	61	No		Candida fungemia (C glabrata), infected AVR vs abdominal fluid collection. Evaluation for source of fungemia. Has prosthetic aortic valve (TEE on admission without veg), s/p knee replacements, prior hernia repair with residual mesh	IMPRESSION: 1. Focal increased uptake in the region of the aortic valve appears similar to the prior exam. Infection is not excluded. Increased uptake surrounding the sternotomy changes is stable and likely postsurgical. 2. Diffuse uptake in the prostate gland is new since the prior exam. Prostatitis is a consideration. 3. Inflammatory changes in the anterior abdominal wall have slightly improved…	1. CXR 2. XR shoulder 3. TEE 4. CT head 5. CT chest 6. CT abdomen/pelvis 7. XR knee 8. LE dopplers 9. US renal	ID	Yes	Not a candidate for AVR (decision that low likelihood of endocarditis), unclear what source was, abdominal cx negative	Yes	No	Known infection	Fungemia	NM/CR: No	4 (micafungin continued after PET-CT)	0					1	Yes	Joint, Mesh	Yes	No	Yes	Valve	Yes	No	N/A	N/A	7.4	No sources identified for fungemia	9	1. CXR 2. XR shoulder 3. TEE 4. CT head 5. CT chest 6. CT abdomen/pelvis 7. XR knee 8. LE dopplers 9. US renal
4	Male	Black	Non-Latinx	50	No		MSSA bacteremia (Came in s/p fall, blood cx on initial admission negative, turned positive during admission). Evaluation of source of bacteremia. Does have hardware from prior gun shot	IMPRESSION: 1. Abnormal diffuse mild hypermetabolism correlating to extensive parenchymal opacities in the upper lobes, lingula, and right middle lobe is in a pattern suspicious for multilobar pneumonia. 2. Abnormal hypermetabolism within L3 and L4 vertebral bodies, consistent with an inflammatory process but osteomyelitis cannot be excluded, considering the intensity of uptake over the rest of t…	1. CT head 2. CT c-spine 3. XR hips 4. XR lumbar 5. CXR 6. TTE 7. TEE 8. CT thoracic 9. CT lumbar	Pulm/crti	Yes	Prolonged 6 week therapy for osteo, confirmed with NM gallium scan	Yes	Yes (NM gallium study confirming osteo)	Known infection	MSSA bacteremia	NM/CR: Yes 3 (1 and 2), identified source and affected duration of treatment given osteo	1 (treatment course changed from 4wk to 6wk due to OM confirmed by subsequent gallium scan; also had respiratory decompensation with transfer to MICU with 2-3 days broad spectrum abx - unclear if call of multifocal PNA affected the abx decision), 2 (L3-L4 vert OM), 3 (Gallium scan SPECT/CT to further evaluate lumbar OM)	1	3	DOT	New source/focus		1	Yes	Long Bone Fixation	Yes	No	No				Extension of therapy	Identified new source; Additional diagnostic study with impact on diagnosis	9.5	For MSSA bacteremia, identifieid osteo	9	1. CT head 2. CT c-spine 3. XR hips 4. XR lumbar 5. CXR 6. TTE 7. TEE 8. CT thoracic 9. CT lumbar
5	Male	Black	Non-Latinx	42	No		p/w fever, cough and SOB; CT scan with septic emboli, TTE negative for endocarditis, MSSA bacteremia, determination of source (eval leg graft). ESRD on HD (via right leg ?graft, HTN)	IMPRESSION: 1. Increased uptake is noted within the aneurysmal portion of the right thigh fistula medially corresponding to the area of uptake seen on recent white blood cell scan. 2. Focal intense uptake is noted in the antrum/pylorus region. Further clinical correlation and with endoscopy is suggested. 3. Mildly increased uptake is noted in right lung infectious process as described above.	1. CXR 2. TTE 3. US soft tissue 4. CT chest 5. TEE 6. WBC tagged	ID	Yes	6 weeks course of abx	Yes	No	Known infection	MSSA bacteremia	NM/CR: No (already had plan to treat for 6 weeks for presumed endocarditis, no other diagnosis found)	4 (they had already planned for 6wk cefazolin for MSSA bacteremia and pulmonary septic emboli despite negative TEE, and the PET-CT confirmed that the increased uptake in aneurysmal part of R thigh fistula did not require surgical intervention; plan for 6wk course was unchanged)	0					1	No				No				N/A	N/A	No SUVm reported	Endocarditis presumed though TEE and PET/CT did not show?	6	1. CXR 2. TTE 3. US soft tissue 4. CT chest 5. TEE 6. WBC tagged
6	Female	Black	Non-Latinx	76	No		p/w fevers and AMS (negative blood cx). Fever work-up (also evaluation for possible biopsy for potentially malignancy or vaculitis cause of fever). Has history of breast CA s/p chemo and RT, PVD s/p right femoral angioplasty	IMPRESSION: 1. Small nonspecific mildly hypermetabolic right lower paratracheal/hilar and subcarinal mediastinal lymph nodes. Mildly hypermetabolic patchy groundglass left lower lobe pulmonary opacities, which may represent atelectasis or possibly developing pneumonia. 2. No hypermetabolism in the region of the right femoral artery to suggest active inflammation/infection.	1. CXR 2. US arteries LE 3. US doppler LE venous 4. US doppler upper ext 5. TTE 6. XR ankle 7. CT head 8. CT chest 9. CT abdomen/pelvis 10. CT neck	Rheumatology	Yes	Fevers thought secondary to aspiration, no abx given	Yes	Yes MRI brain to w/u ongoing patient confusion	Fever of unknown etiology		NM/CR: No	2 (Rheum note states they reviewed with radiology and findings are consistent with resolved RLL PNA but developing LLL PNA; no abx given, ID not-reconsulted, and patient transitioned to hospice)	0				5 (fevers were ultimately attributed to aspiration PNA and a small subdural bleed, so multifactorial). I decided this study from a clinical study was more consistent with aspiration since no abx were started and so did not identify a source of infection as cause of fevers. Will label as unknown/unclear cause of fevers	4	No				No				N/A	Impact on diagnosis (identified PNA)	2.5	Showed lung opacities - PNA vs aspiration; treated as aspiration, no abx	10	1. CXR 2. US arteries LE 3. US doppler LE venous 4. US doppler upper ext 5. TTE 6. XR ankle 7. CT head 8. CT chest 9. CT abdomen/pelvis 10. CT neck
7	Male	Asian	Non-Latinx	28	No		Hx of disseminated MDR TB. Evaluation for active TB	IMPRESSION: 1. Inflammatory changes in the lungs consistent with history of granulomatous disease. Follow-up by chest CT as indicated clinically is suggested. 2. No distinct focal abnormal metabolism within the visualized parts of the brain is noted to suggest active infection particularly in the region of the brainstem correlating to the MRI reported subcentimeter medullary lesion. However, the …	1. CT chest 2. CT A/P 3. MRI brain 4. US thyroid	ID	Yes	PET was not useful given the size of the medullaryy lesion	No	No	Known infection	TB	NM/CR: No	4 (PETCT did not definitively answer questions about active MTB involvement at sites of interest; multidrug regimen started in days following PETCT)	0					1	Yes	Spine	No	No	No				N/A	N/A	None available for site of interest	Re-treated for TB based on multidisc discussion	4	1. CT chest 2. CT A/P 3. MRI brain 4. US thyroid
8	Female	Black	Non-Latinx	55	No		P/w SOB, some LLQ pain (site of prior surgery), found to have staph hominis bacteremia. Source for Staph hominis bacteremia. Other medical conditions: diverticulitis s/p colectomy, chronic pancreatitis, COPD	IMPRESSION: 1. Intense FDG uptake within a focal loop of small bowel within the pelvis, likely ileum. This is a non-specific finding, which may represent segmental enteritis from an infectious/inflammatory etiology. 2. Multiple small hypermetabolic mediastinal and hilar lymph nodes. These are nonspecific findings, which may represent infectious or inflammatory changes. Neoplasm is not excluded. 3…	1. CXR 2. TTE 3. abdominal US	ID	Yes	2 week course of IV vanc bc no specific source was identified	Yes	No	Known infection	Staph hominis bacteremia	NM: No		0					1	No				No				N/A	N/A	10.3	PETCT didn't reveal anything and patient just treated for the bacteremia	3	1. CXR 2. TTE 3. abdominal US
9	Male	Other	Latinx	58	No		Stage IV sacral ulcer (wound cultures post debridement with Proteus and Enterococcus. Evaluation for osteomyelitis in sacral decubitus ulcer given treatment with abx and development of C diff. Also history of NPH s/p R ventricular shunt	IMPRESSION: Extensive soft tissue infection in the large sacral decubitus ulcer, left pelvis/hip and proximal left femur. Associated broad regions of photopenia are suspicious for abscess formation. Findings compatible with osteomyelitis of the sacrum and proximal left femur.	1. CT pelvis bone 2. US dopplers 3. MRI pelvis bone 4. MRI abdomen 5. CXR	ID	Yes	Plastics and ortho was consulted for additional intervention but PET results thought post-op changes, abx eventually d/c'ed completely	No	No	Other	Evaluation for osteomyelitis	NM/CR: No	4 (Earlier in admission, patient underwent I&D L hip and had been on abx which were then stopped due to active cdiff and fear of worsening colitis; PETCT findings initially prompted resumption of abx [empiric CTX] but plastic surg evaluated the wound and imaging and suggested that all changes were post operative, so abx were stopped - as they had been prior to PETCT)	0				other non-infectious = post-op changes	5	Yes	VP Shunt	No	No	No				N/A	N/A	No SUVmax values reported	Will note that ultimately was not managed based on PETCT findings	5	1. CT pelvis bone 2. US dopplers 3. MRI pelvis bone 4. MRI abdomen 5. CXR
10	Male	Black	Non-Latinx	25	No		Evaluation for FUO (recent admission presumed aspetic meningitis, d/c'ed on IV acyclovir, re-admitted with continued fevers)	IMPRESSION: Focal uptake in the terminal ileum and adjacent mesenteric lymph nodes is nonspecific and may be infectious or inflammatory in etiology.	1. MRI brain 2. CTA chest 3. Abdominal US 4. CXR 5. TTE 6. MRI total spine 7. MRI c-spine	ID	Yes (Donaldson)	Started on steroids for presumed inflammatory condition (extensive infectious w/u was negative)	Yes	No	Fever of unknown etiology		NM/CR: No		0				CNS vasculitis vs neuro-Behcet's	2	No				No				N/A	N/A	10.8	CNS vasculitis vs neuro-Behcet's	7	1. MRI brain 2. CTA chest 3. Abdominal US 4. CXR 5. TTE 6. MRI total spine 7. MRI c-spine
11	Female	Other	Latinx	26	Yes	SOT	26 yo F with hx of renal transplant (CMV +/+) p/w 2 week history of fevers of unknown origin, cough and diarrhea. Evaluation for FUO, ?PTLD. CT abdomen showed adenopathy	IMPRESSION: 1. Hypermetabolic liver and spleen lesions and retroperitoneal lymphadenopathy, suspicious for post transplant lymphoproliferative disorder. 2. Focal opacities within the left lower lobe of the lung with FDG uptake which are nonspecific and could be infectious, inflammatory, or lymphoproliferative. 3. Heterogeneously increased uptake in bone marrow is nonspecific and could be reactive…	1. CXR 2. US Renal 3. CT Chest 4. CT abdomen 5. MRI abdomen 6.	ID	Yes	Positive Bartonella henselae serology with biopsy of liver done showing positive Bartonella PCR	Yes	No (but then got bone marrow bx and liver/kidney biopsies)	FUO		NM/CR: No (diagnosis was made by serologies)		0					1	No				No				N/A	N/A	12.4	Bartonella	5	1. CXR 2. US Renal 3. CT Chest 4. CT abdomen 5. MRI abdomen 6.
12	Male	Other	Latinx	56	Yes	SOT	56 yo s/p renal transplant (with RUE stent at site of graft) p/w fever and dry cough found to have E faecalis bacteremia. Evaluation for source of bacteremia	IMPRESSION: No FDG avid source for infection.	1. CXR 2. TTE 3. CT abdomen/pelvis	ID	Yes	Treated for 6 weeks with amp + CTX for E faecalis bacteremia based on TEE; stent without evidence of infection based on US	No	Yes 1. TEE showed vegetation and 2. UE U/S to evaluate stent	Known infection	E faecalis bacteremia	NM/CR: No (other diagnostic studies helped make decision)	4 (PETCT did not impact care, and TEE determined length of abx therapy)	0					1	No				Yes	Stent	Yes	No	N/A	N/A	3.2	PETCT did not reveal diagonsis but TEE showed endocarditis	3	1. CXR 2. TTE 3. CT abdomen/pelvis
13	Female	White	Non-Latinx	66	No		66 yo with hx of MS vs ALS, severe immobility who prsented with Fevers which developed during hospital stay (initially p/w chest pain found to have PE). Evaluation of fevers (all cultures negative)	IMPRESSION: 1. Hypermetabolic groundglass opacities in both lungs are most likely infectious or inflammatory in nature. Hypermetabolic mediastinal and hilar lymphadenopathy is likely reactive in nature. Bilateral pleural effusions with nonspecific mild uptake and tracer pericardial effusion are likely related to the same process. 2. Diffusely increased uptake in bone marrow and spleen is likely r…	1. CXR 2. CT chest 3. CT abdomen/pelvis 4. MRI total spine 5. TTE	Primary medicine team (ICU)	Yes	No diagnosis obtained, fevers ultimately resolved over course of hospital stay	Yes	No	FUO		NM/CR: No	4 (PETCT did not appear to impact work-up)	0				5 (ID said it's not infectious; after negative workup, rheum attributed to DVT/PE and PNA). NM: I will make this a 4 since not entirely clear what was driving the fevers	4	No				No				N/A	N/A	8.5	Fevers in the hospital, unclear etiology	5	1. CXR 2. CT chest 3. CT abdomen/pelvis 4. MRI total spine 5. TTE
14	Male	White	Non-Latinx	48	Yes	SOT	48 yo M s/p kidney transplant (CMV +/-, EBV +/-), p/w fever and diarrhea (was off ppx with valcyte due to neutropenia). Investigation for PTLD? In the setting of +EBV	IMPRESSION: Mildly increased hypermetabolism in splenomegaly, mediastinal/hilar lymphadenopathy, and reticulonodular/groundglass pulmonary opacities, most consistent with known CMV infection. PTLD cannot be excluded based on these findings, although it is considered less likely.	1. CXR 2. US Renal	Transplant nephrology	Not initially (consulted after PET-CT results)	Biopsy of lymph nodes obtained (no evidence for PTLD, low viral load for CMV and EBV in BAL), treated for CMV disease with ganciclovir	No	Yes -> biopsy of hilar lymph nodes obtained	Fever of unknown etiology		NM/CR: No (biopsy didn't reveal a diagnosis)		0					1	No				No				N/A	N/A	5.1	Fevers, c/f possible PTLD, bioposy unremarkable, elevated CMV and treated as CMV viremia/disease	2	1. CXR 2. US Renal
15	Male	White	Non-Latinx	75	No		MSSA bacteremia of unclear cause; MSSA bacteremia and MSSA UTI, Evaluation for source. Hx of HFrEF s/p ICD, cervical dens fracture s/p cervical fusion	IMPRESSION: 1. Moderate hypermetabolism along the proximal portion of the AICD lead, suspicious for infection. 2. Intense hypermetabolism in the left sternoclavicular joint, suspicious for septic arthritis. 3. Nonspecific moderate hypermetabolism at a few levels of instrumented fusion. Given recent surgery, the findings likely represent postsurgical changes, although infection cannot be excluded.…	1. CXR 2. US renal 3. US head/neck 4. TTE 5. XR shoulder 6. US chest	Primary medicine team (ICU) in discussion with radiology for imaging of back and also can't intubate patient for TEE	Yes	s/p ICD extraction	No	No	Known infection	MSSA bacteremia	NM: Yes 3 (1) changed antibiotic management given endovascular infection and (2) source identified		1	3	DOT	New source/focus		1	Yes	Spine, Joint	Yes	No	Yes	ICD	Yes	Yes	the PET/CT identified the lead as definitively needing extraction, and oxacillin was recommended to be continued for 6 wk after date of lead extraction; hence, the PET/CT technically led to an extension of therapy but it really led to a major push to remove the infected ICD	Impact on diagnosis (confirmed suspicion that ICD lead was culprit and also identified the L sternoclavicular joint involvement)	7.7, 8.2	Identified infected AICD lead, native septic arthritis, changed management	6	1. CXR 2. US renal 3. US head/neck 4. TTE 5. XR shoulder 6. US chest
16	Female	White	Non-Latinx	81	No		P/w fever, leukocytosis, and back pain; concern for disciitis/epidural abscess. Evaluation for disciitis. Hx of cerebral aneurysm s/p clipping	IMPRESSION: 1. No evidence of discitis. 2. Focal FDG uptake in the sigmoid colon with corresponding bowel wall thickening and adjacent fatty stranding. This likely represents diverticulitis, with possible abscess.	1. Back soft tissue U/S 2. abdominal XR 3. Shoulder XR	General medicine	No	Abx for incidental finding of divertiulitis prescribed	Yes	No	Fever of unknown etiology		NM: Yes 3 (1) Abx changed to treat diverticulitis (2) diagnosis of diverticulitis		1	3	Initiation	New source/focus	1 (also had CPPD flare but rheum noted that the joints weren't hot/erythematous or with enough fluid to tap)	1	No				No				initiation of abx (prescribed 10d course of cipro/flagyl)	Impact on diagnosis (identified diverticulitis)	12.4	Fever, back pain - initially looking for discitis/osteo but found diverticulitis	3	1. Back soft tissue U/S 2. abdominal XR 3. Shoulder XR
17	Female	Black	Non-Latinx	82	No		P/w left thigh pain and malaise found to be bacteremic with Strep parasanguinus and Coag negative Staph (CoNS thought contaminant). Evaluation for source of bacteremia. PAD s/p L groin bypass, Aortic stenosis s/p TAVR	IMPRESSION: 1. Hypermetabolism about the posterior aspect of the aortic valve corresponding to the fluid collection noted on recent CTA, concerning for aortic root abscess. 2. Mildly hypermetabolic soft tissue mass at the bifurcation of the common femoral artery and origin of the left lower extremity arterial bypass graft without evidence of inflammatory changes along the course of the bypass gra…	1. CT abdomen/pelvis 2. TTE 3. TEE 4. CTA chest	ID	Yes	D/c'ed on 6 week course of abx for native MV endocarditis, aortic root abscess, and possible infected graft (gent + PCN)	No	Yes - LLE ABIs and US Msk Thigh Left	Known infection	Strep parasanguinous	NM/CR: No (TEE already showed endocarditis so on gent/PCN for that, PETCT did not show infected graft)	4 (she was already on gent + PCN for bioprosthetic AV endocarditis; PETCT pursued to see if LLE fem-pop bypass graft infected and findings were equivocal, so vascular evaluated and recommended against intervention after US studies completed)	0					1	No				Yes	Valve, vascular graft	Yes	No	N/A	N/A	4.1	PETCT was for vascular graft (though patient also with prosthesis, infection of prosthesis was confirmed)	4	1. CT abdomen/pelvis 2. TTE 3. TEE 4. CTA chest
18	Female	White	Non-Latinx	64	No		P/w respiratory symptoms, fever, and hypotension - negative blood and other cultures, Evaluation for source of fevers/sepsis, specifically looking for infected renal or hepatic cyst. CKD stage III due to ADPKD w/ right liver lobectomy and HTN	IMPRESSION: 1.Numerous nodular airspace opacities, some of which have a tree-in-bud like appearance and are likely infectious/inflammatory. 2.The most prominent airspace opacity in the right upper lobe has a nonspecific appearance and likely represents a pneumonia, but pulmonary infarct could also have similar appearance. Follow-up in 6-8 weeks is recommended to document resolution. 3.A left apic…	1. CXR 2. CT abdomen/pelvis 3. V/Q scan 4. US LE 5. US renal 6. TTE 7. RUQ US	Nephrology	Yes	Started on empiric abx then switched to cipro for concern of infected cyst then completed treatment with moxi for CAP, most likely ?viral syndrome as cause of fevers	Yes	No	Fever of unknown etiology		NM/CR: Yes 3 (1) moxi stated for PNA (2) pneumonia identified as diagnosis	1 (Hopitalist attending cited the PET as reason for giving moxi - despite ID recommending d/c abx. Regardless, PET results alterred abx therapy)	1	3	Initiation	New source/focus		1	No				No				initiation of abx (prescribed 10d moxi)	Impact on diagnosis (identified PNA)	5.1		7	1. CXR 2. CT abdomen/pelvis 3. V/Q scan 4. US LE 5. US renal 6. TTE 7. RUQ US
19	Male	Black	Non-Latinx	56	No		In shock, negative blood cx, previous MSSA PNA, unclear source of possible infection in setting of shock and altered mental status. Persistent fevers, negative blood cx.	Impression: 1.) Severely limited examination. 2.) Findings in the right lower lobe are concerning for pneumonia. Please note that regional atelectasis may also have this appearance. 3.) Diffusely abnormal lung parenchyma as described.	1. CXR 2. LE dopplers 3. TTE 4. VQ scan 5. US renal 6. XR abdomen 7. RUQ US 8. CT sinus 9. CT chest 10. CT abdomen/pelvis 11. CT head 12. XR knee 13. TEE 14. CTA head/nek 15. US thyroid	ID	Yes	Started abx to cover for HCAP given PET findings for PNA	No	No	Fever of unknown etiology		NM/CR: Yes 3 (1) Abx started for PNA and (2) suspected PNA confirmed	1 (ceftaz recommended in light of the PETCT findings - it seems the possibility of RLL PNA had already been caught on CXR)	1	3	Initiation	New source/focus	1 (assuming it was PNA and not APLS)	1	No				No				initiation of abx (ceftaz initiated then primary team added flagyl, so ceftaz/flagyl initiated)	Impact on diagnosis (identified PNA)	No SUVm values reported		15	1. CXR 2. LE dopplers 3. TTE 4. VQ scan 5. US renal 6. XR abdomen 7. RUQ US 8. CT sinus 9. CT chest 10. CT abdomen/pelvis 11. CT head 12. XR knee 13. TEE 14. CTA head/nek 15. US thyroid
20	Male	White	Non-Latinx	59	No		Hx of bladder CA s/p BCG c/b mycotic abdominal aortic aneurysm s/p open repair then LLE necrotic wounds which prompted angio. Elective PV angio which revealed distal aortic pseudoaneurym above bifurcation, thought to be mycotic and right SFA mycotic aneurysm. Evaluation of whether aortic pseudoaneurym is post-traumatic vs infectious.	MPRESSION: 1. Hypermetabolism surrounding the distal aorta with surrounding soft tissue attenuation inseparable from the aorta. In the correct clinical context this is suspicious for pseudoaneurysm/mycotic aneurysm. Correlation with a contrast enhanced study (CTA or MRA) would be helpful. Surrounding hypermetabolic retroperitoneal lymph nodes, could be reactive from an active infectious/inflammat…	None (as prior imaging done as outpatient)	Peripheral vascular/cardiology	Yes	Treatment with rif/INH/ethambutol; underwent three different vasculary surgery procedures	Yes - hypermetabolism in right iliac fossa adjacent to colon so colonoscopy pursued	Yes - CTA head/neck, CTA chest, pre-op studies for vascular surgery	Other	Evaluation for Endovascular infection	NM: Yes 3 (1) Abx chosen based on cultures obtained from surgery (2) diagnosis of mycotic aneurysm confirmed		1	3	DOT	Confirmed		1	No				Yes	Vascular graft	Yes	Yes	Extension of therapy (the initial cultures of M bovis were obtained prior to transfer; findings of PET/CT further solidified concern for active infectious process and INH/R/E was continued [was not on pyrazinamide] until further surgical plan made); eventually, axillofemoral bifemoral bypass graft and bilateral profundoplasty s/p aortic graft explant with bilateral ureteral stents	Impact on diagnosis (confirmation of active infection; however, concern was already very high...)	9.2		0	None (as prior imaging done as outpatient)
21	Female	Other	Latinx	41	Yes	SOT	Recurrent MRSA bacteremia in the setting of having stopped suppressive therapy. Recurrent MRSA bacteremia. DM, s/p kidney transplant, hx of MRSA bacteremia c/b recurrence w/ cervical OM	1.Vertebral FDG activity is most prominent at T4, with heterogeneous mild FDG activity extending down to T9; this is suspicious for infection, less likely neoplasm. 2.Left lung pneumonia. 3.Gas within the urinary bladder, and right lower quadrant renal allograft collecting system is likely post-procedural, although infection could have a similar appearance. Correlate clinically. 4.Appendix is not…	1. US renal 2. CXR 3. TTE 4. MRI total spine 5. MRI brain 6. CT abdomen	ID	Yes (hospitalist attending ID trained)	Confirmed osteo thus 6 week course of IV abx	Yes	Yes (TEE)	Known infection	MRSA bacteremia	NM/CR: Yes 3 (1) changed duration of abx (2) diagnosis of osteomyelitis confirmed		1	3	DOT	New source/focus		1	No				No				Extension of therapy (vanc for minimum of 6wk recommended after PET/CT)	Impact on diagnosis (confirmed suspicion of osteomyelitis)	4.6		6	1. US renal 2. CXR 3. TTE 4. MRI total spine 5. MRI brain 6. CT abdomen
22	Female	White	Latinx	48	No		p/w hip and leg pain, negative blood cx but significant leukocytosis and positive urine cx. Evaluate for disciitis/osteomyelitis. IVDU, lower lumbar hardware present	IMPRESSION: 1. Findings favoring cellulitis over just severe sterile inflammation along the bilateral posterior elements from L3 to L5, without frank osteomyelitis but with a significant risk for development of osteomyelitis if patient has cellulitis. 2. Mild right and moderate left hydroureteronephrosis which may be further evaluated with dedicated anatomic imaging and nuclear medicine renogram.	1. Lumbar XR 2. CT abdomen/pelvis 3. MRI lumbar spine	ID	Yes	Keflex 2 week course	Yes	No	Fever of unknown etiology		NM/CR: Yes 3 (1) changed abx to cefazolin and (2) identified cellulitis		1	3	Narrow	New source/focus		1	Yes	Spine	Yes	No	No				Narrowing (transitioned from CTX/vanc to cefazolin -> d/c on cephalexin)	Impact on diagnosis (identified cellulitis)	11.5		3	1. Lumbar XR 2. CT abdomen/pelvis 3. MRI lumbar spine
23	Male	White	Non-Latinx	77	No		Fevers developed during hospitalization. Presented with HF exacerbation, admitted for valvuloplasty and LAD intervention. ?HCAP, pyelo. FUO (negative blood cultures). BPH w suprapubic foley, recurrent UTIs, COPD, DM, CKD	IMPRESSION: 1.Multiple mediastinal intensely hypermetabolic lymph nodes are concerning for malignancy, although infection/inflammation could also produce a similar appearance. If a biopsy is considered, consider right supraclavicular, right upper periesophageal, and right upper paratracheal lymph nodes. 2.Diffuse gastric wall hypermetabolism is nonspecific. Correlate clinically for signs of gastr…	1. CXR 2. TTE 3. Abdominal XR 4. CT abdomen/pelvis 5. CTA chest 6. US renal	ID	Yes	Treatment for prostatitis, PET relatively undiagnostic	Yes	Yes (scrotal US to evaluat efor epidymititis and CT cystoscopy to look for colo-vesicular fistula)	Fever of unknown etiology		NM/CR: No	4 (ultimate decisions on abx treatment were driven by physical exam and prostatitis was more or less a diagnosis of exclusion; additional imaging studies were not ordered because of PETCT findings)	0					1	No				No				N/A	N/A	8.7	Eventually treated for prostatitis based on exam	6	1. CXR 2. TTE 3. Abdominal XR 4. CT abdomen/pelvis 5. CTA chest 6. US renal
24	Male	White	Non-Latinx	33	No		P/w back pain + fever --> blood cx grew E coli. Evaluation of back infection given back pain and persistent fevers. Cerebral palsy, s/p VP shunt, scoliosis s/p spine fusion	IMPRESSION: Markedly limited study by motion. This is the best estimate: 1. Findings probably representing infection, less likely just inflammation, in the lungs, with mildly active central groundglass changes, left much greater than right. 2. Prominent diffuse splenic uptake and bone marrow uptake (particularly in the thoracolumbar spine) presumed reactive. 3. Findings indeterminate for soft tis…	1. CXR 2. CT Abdomen/pelvis 3. US renal 4. TTE 5. LE U/S doppler 6. MRI total spine	ID	Yes (on donaldson)	6 week course of oral cipro for spine osteo	Yes	Yes -> back U/S for drainage guidance	Known infection	E coli bacteremia	NM/CR: Yes 3 (1) change to 6 week course and (2) confirmed diagnosis of osteo	1 (dx of potential OM changed treatment duration to 6wk), 2 (R paraspinal collection detected), 3 (US for further characterization and IR drainage)	1	3	DOT	New source/focus		1	Yes	Spine, VP Shunt	Yes	Yes	No				Narrowing (transitioned from cipro/flagyl to cipro in the days immediately following PET/CT; 6wk course not definitively decided till later, although also based on the clinical scenario uncovered by PET/CT)	Additional diagnostic study with impact on diagnosis	7.8		6	1. CXR 2. CT Abdomen/pelvis 3. US renal 4. TTE 5. LE U/S doppler 6. MRI total spine
25	Male	Black	Non-Latinx	38	Yes	HIV	P/w dyspnea + fever. Evaluation of FUO. HIV/AIDS (CD 4 160), HBV, recent tx for Legionella, started ART prior to admission, p/w dyspnea and fevers	IMPRESSION: Overall, findings most suggestive of HIV and related infectious or inflammatory complications. Lung findings are suggestive of local infection or inflammation, other findings are most consistent with systemic process. If concern for malignancy persists following acute illness treatment, repeated PET/CT may be obtained in 3-6 months. 1. Hypermetabolic groundglass, subsolid and solid pu…	1. CXR 2. TTE 3. CT chest 4. CT abdomen/pelvis 5. TEE 6.	ID	Yes (donaldson service)	PET helped localize a LN for excisional biopsy which diagnosed Castleman's disease	No	Yes - biopsy	Fever of unknown etiology		NM/CR: Yes 2 (2) LN biopsy which revealed castleman/s		1	2		further procedure	Castlemans	3	No				No				N/A	Additional tissue sampling with impact on diagnosis	3.3		5	1. CXR 2. TTE 3. CT chest 4. CT abdomen/pelvis 5. TEE 6.
26	Female	White	Non-Latinx	39	Yes	Autoimmune	Fevers of unknown etiology. ESRD 2/2 lupus (meds included MMG 500mg daily and HCQ 200mg daily, no prednisone), p/w left sided twitches with known SDH, spiked fever and became more 'septic' appearing with unclear source of infectious etiology for fevers	IMPRESSION: 1. Moderate hypermetabolic bilateral lower lobe consolidations consistent with pneumonia. 2. Small bilateral pleural effusions. 3. Small-to-moderate ascites. 4. Nonspecific FDG activity along the right cerebral convexity. This is nonspecific and is could be related to motion.	1. CXR 2. CT Head (couldn't get CT with contrast due to renal failure)	General Medicine	Yes (after PET results)	Given how sick patient was, antimicrobial coverage remained broad	No	Yes (RUQ U/S, TTE)	Fever of unknown etiology		NM: No		0				4 (multiple diagnosis suggested including lupus cerebritis, TTP [although heme felt unlikely], catastrophic APLS, and PNA)	4	No				No				N/A	N/A	7.2		2	1. CXR 2. CT Head
27	Male	White	Non-Latinx	64	Yes	SOT	Fever of unknown origin ; s/p OHT on MMF/pred/tacro. The retained hardware history relates to pre-transplant LVAD. Hx of retained LVAD outflow tract c/b MSSE (hence removed), diaphragmatic hernia repair with retained mesh c/b GBS bacteremia with infection of L pleural space and L1 osteo	IMPRESSION: No FDG avid infection.	1. CXR 2. CT Chest 3. CT lumbar spine	ID	Yes	Antibiotic plan decided prior to PET, plan for presumed osteomyelitis treatment x 6 weeks	No	No	Fever of unknown etiology		NM/CR: No	4 (plan for 6wk CTX made prior to obtaining PETCT)	0					1	Yes	Mesh	Yes	No	Yes	Pacemaker	Yes	No	N/A	N/A	None available for site of interest		3	1. CXR 2. CT Chest 3. CT lumbar spine
28	Female	White	Non-Latinx	58	No		Back pain and right side body numbness, in ED MRI showing ?epidural abscess. Evaluation of epidural fluid collection to determine if infection (in absence of infectious signs/symptoms)	IMPRESSION: No FDG avid infection.	1. CT head 2. CTA chest/abdomen 3. CTA Neck 4. MRI c-spine 5. MRI thoracic 6. MRI lumber	ID	Yes	No change (no antibiotics were started)	No	No	Other	Evaluation for epidural abscess	NM/CR: No		0				Spine hematoma	5	Yes	Joint	No	No	No				N/A		None available for site of interest		6	1. CT head 2. CTA chest/abdomen 3. CTA Neck 4. MRI c-spine 5. MRI thoracic 6. MRI lumber
29	Female	White	Non-Latinx	47	No		P/w fever and R > L flank pain, found to have Strep parasanguinus bacteremia and UTI. Evaluate for infection involving R atrial mass. metabolic myopathy, hypothyroidism, seizure d/o, depression, and recent diagnosis of right atrial thrombus vs mass; (multiple courses of past immune therapy 2/2 myositis but none recent).	IMPRESSION: No FDG PET avid disease.	1. CXR 2. TTE 3. CT chest venogram	Cardiac surgery	Yes	Abx given for course of bacteremia and possible septic thrombophlebitis given palpable cord on exam (4weeks)	No	No	Known infection	Step parasanginous bacteremia	NM/CR: No		0					1	No				No				N/A	N/A	None available for sit of interest		3	1. CXR 2. TTE 3. CT chest venogram
30	Male	White	Non-Latinx	30	No		Presented from OSH with sepsis requiring pressors and intubation, thought initially respiratory source of infection then grew MRSA in blood. Known MRSA bacteremia, evaluate for seeding of hardware. paraplegia (s/p MVA, C5-7 injury level with residual hardware) with h/o trach, DVT/PE s/p IVC filter, neurogenic bladder s/p suprapubic catheter	IMPRESSION: 1. Patchy hypermetabolic foci in both lungs compatible with infection or inflammation. Mildly hypermetabolic mediastinal and hilar nodes are likely reactive in nature. 2. No additional foci of FDG avid disease.	1. CXR 2. LE U/S 3. TTE 4. CT chest 5. MRI spine 6. TEE	General Medicine	Yes	6 weeks of IV vanc due to concern for endocarditis on TEE	No	No	Known infection	MRSA bacteremia	NM/CR: No		0					1	Yes	Spine	Yes	No	No				N/A	N/A	5.6		6	1. CXR 2. LE U/S 3. TTE 4. CT chest 5. MRI spine 6. TEE
31	Male	White	Non-Latinx	78	No		p/w high grade fevers, chills, and confusion during dialysis, found to have septic with Proteus mirabilis bacteremia. Known Proteus mirabilis bacteremia, evaluation for ?endocarditis, ?AICD involvement, ?AV graft infection. ESRD (on HD via AVG), CAD (s/p triple vessel CABG), HFrEF (EF 25% s/p BiV AICD), paroxysmal atrial fibrillation (on coumadin), DMII, and HTN; (on prednisone 10mg daily for pre…	IMPRESSION: 1. Hypermetabolic consolidation at the left lung base, highly suspicious for pneumonia. 2. Hypermetabolic soft tissue surrounding the right sternoclavicular joint. This is a nonspecific finding, however concerning for an infectious/inflammatory arthritis. 3. Mildly avid left arm dialysis graft in the region of the mid humerus is also nonspecific, however could be compatible with low-g…	1. CXR 2. XR hand (hx of OM) 3. U/S LUE (evaluate graft) 4. TTE 5. CT LUE 6. TEE	ID	Yes	Vascular surgery did AVG excision based on findings; 4 weeks of abx after excision	Yes	Initially planned for WBC tagged scan but given length of time to perform, switched to PET	Known infection	Proteus mirabilis bacteremia	NM/CR: Yes 3 (1) changed antibiotic management to 4 weeks post excision of graft (2) AV graft infection found and graft excised		1	3	DOT	New source/focus		1	No				Yes	ICD, vascular graft	Yes	Yes	Extension of therapy (4wk course decided upon due to graft infection)	Impact on diagnosis (identified graft infection)	2		6	1. CXR 2. XR hand (hx of OM) 3. U/S LUE (evaluate graft) 4. TTE 5. CT LUE 6. TEE
32	Female	White	Non-Latinx	82	No		Presented from PMD with abdominal pain and blood cx growing Staph lugdunensis. Evaluation of aortic graft for seeding in setting of bacteremia. Recurrent UTIs, h/o CKD 2/2 interstitial nephritis, and h/o AAA rupture s/p open repair, recent bout of diverticulitis	IMPRESSION: 1. Subcentimeter and borderline size nonspecific hypermetabolic nodes in the neck, left axilla, abdomen, pelvis, inguinal, femoral regions, probably related to known sepsis (this study cannot determinate if there are reactive or contain microorganism). 2. Prominent nonfocal splenic and bone marrow uptake probably reactive. 3. Prominent short segment uptake in the sigmoid colon probabl…	1. CXR 2. Abdominal XR 3. TTE	ID	Yes	Extended course of abx to 6 weeks	Yes	Yes - CTA Chest and CTA abdomen/pelvis to evaluate aortic graft	Known infection	Staph lugdunensis bacteremia	NM/CR: Yes 3 (1) abx duration changed to 6 weeks (2) signal on MV to suggest endocarditis	1 (duration of vanc changed from 4wk to 6wk based on PETCT)	1	3	DOT	New source/focus		1	No				Yes	Vascular graft	Yes	Yes	Extension of therapy	Impact on diagnosis (identified possible MV involvement)	5.5		3	1. CXR 2. Abdominal XR 3. TTE
33	Female	Black	Non-Latinx	31	No		P/w recurrence of high grade fevers in the setting of Kleb pneumoniae bacteremia. Identify source of Klebsiella bacteremia. Peripartum cardiomyopathy with severely reduced EF (10-15 % s/p AICD) on continuous milrinone, h/o LV thrombus and multiple arterial infarcts (renal, splenic, LAD) with multiple recent hospital admissions of Klebsiella bacteremia, last one without removal of AICD or hickman	IMPRESSION: 1. Findings compatible with a 3.5 cm splenic abscess. 2. Additional regions of hypermetabolism are described above and likely secondary to iatrogenic inflammation and are not associated with fluid collections. However, infection at these sites is not entirely excluded. 3. Subcentimeter pulmonary nodules are below the level of PET resolution and can be assessed on follow-up.	1. CXR 2. CTA head 3. TEE 4. CT head 5. MRI brain 6. TTE 7. CT A/P 8. MRI brain 9. MRA brain 10. MRA neck 11. LUE U/S	ID	Yes	Discovered splenic abscess - IR and GI consulted but too high risk for aspiration	Yes	Yes - CT A/P and MRI abdomen for further visualization of the splenic infarct with complicated supra-infection	Known infection	K pneumoniae bacteremia	NM/CR: Yes 3 (1) antibiotic duration changed due to splenic abscess (2) new source identified		1	3	DOT	New source/focus		1	No				Yes	ICD	Yes	No	Extension of therapy (duration not specifically defind at time of dx but explicit mention of requiring abx till resolution)	Impact on diagnosis (identified splenic abscess)	6		11	1. CXR 2. CTA head 3. TEE 4. CT head 5. MRI brain 6. TTE 7. CT A/P 8. MRI brain 9. MRA brain 10. MRA neck 11. LUE U/S
34	Male	White	Non-Latinx	48	No		p/w fevers, no other acute symptoms, negative cultures including blood. FUO.	IMPRESSION: 1. No FDG avid infection. 2. Mild diffuse hypermetabolism in the spleen. This is a non-specific finding, which may represent reactive changes.	1. CT Chest 2. CT A/P 3. CT Lumbar spine	General medicine	No	Fevers improved off antibiotics	Yes	No	FUO		NM/CR: No	4 (PETCT did not impact his care)	0					4	No				No				N/A	N/A	no FDG avid sites		3	1. CT Chest 2. CT A/P 3. CT Lumbar spine
35	Female	White	Non-Latinx	75	No		Evaluation for osteomyelitis of lumbar spine. presented from OSH with diarrhea and BRBPR, CT showed colitis and ?osteo of lumbar spine, transfer for MRI. CAD s/p PCI, IDDM, HFpEF, ESRD on HD, MGUS	IMPRESSION: 1. Nonspecific bilateral supraclavicular and right lower paratracheal no lymphadenopathy, or related to low-grade lymphoproliferative disease. 2. Diffuse mild marrow hypermetabolism and splenomegaly. This could represent marrow activation, or lymphoproliferative disease. 3. Small bilateral pleural effusions. 4. Diffuse hypermetabolism throughout the osseous structures causing limited …	1. CT abdomen 2. CXR 3. MRI lumbar spine 4. TTE	General Medicine	No	Team did not pursue IR guided bx of any bone lesions	Yes	No	Other	Evaluation for osteomyelitis	NM/CR: No		0				4 (incidental, potential osteo on CT was further evaluated with 2MRIs and PET/CT but no diagnosis ever emerged and work up stopped)	4	No				No				N/A	N/A	Not available for site of interest		4	1. CT abdomen 2. CXR 3. MRI lumbar spine 4. TTE
36	Female	Black	Non-Latinx	74	Yes	SOT	p/w two weeks of intermittent fever, chills, and bilateral shoulder pain, negative cultures. HTN, HFpEF, HLD, polycystic kidney disease s/p kidney transplant (CMV D-/R+)	IMPRESSION: 1. Polycystic kidney disease status post right lower quadrant transplant kidney. 2. Nonspecific hypermetabolism along the posterior and lateral margins of the liver may represent infected/inflamed cysts. Neoplasm is not excluded. 3. Subcentimeter precaval lymph node with mild hypermetabolic activity and diffuse splenic hypermetabolism and enlargement. These are nonspecific findings wh…	1. CXR 2. US Renal 3. CT Chest 4. CT Abdomen/Pelvis 5. US Gallbladder 6. HIDA 7. TTE 8. CT Head	Rheumatology	Yes	Diagnosed with adenovirus, started on cidofovir	Yes	Yes MRI abdomen to f/u liver findings	FUO		NM/CR: No		0					1	No				No				N/A	N/A	6.3		8	1. CXR 2. US Renal 3. CT Chest 4. CT Abdomen/Pelvis 5. US Gallbladder 6. HIDA 7. TTE 8. CT Head
37	Male	White	Non-Latinx	74	No		Admitted with Klebsiella and lactobacillus bacteremia after OSH CT showed aortobifemoral graft infection and plan made for staged repair with first operation on day of admission. CT Abdomen showed possibly infected graft with possible fistula formation to GI tract, unclear why PET ordered. HTN, COPD, CAD, PAD s/p multiple surgeries c/b occluded grafts, R iliac stent	IMPRESSION: Long segment (approximately 15 cm) of hypermetabolism in the right side of the patient's aortoiliac graft consistent with infected clot. The clot extends from near the bifurcation to just proximal to the patient's femorofemoral bypass insertion. There is a focus of intraluminal air within the graft just proximal to the clot which is inseparable from an adjacent loop of small bowel. Fi…	1. CT abdomen	Vascular surgery	Yes	Graft removed by surgery	No		Known infection	Polymicrobial (Kleb and lactobacillus)	NM/CR: Yes (2), confirmed graft infection	4 (Admitted after OSH CT showed aortobifemoral graft infection and plan made for staged repair with first operation on day of admission. Unclear who recommended PETCT, and it did not affect management.)	1	2		Confirmed		1	No				Yes	Arterial bypass, stent	Yes	Yes	N/A	N/A	14.1		1	1. CT abdomen
38	Male	White	Non-Latinx	49	No		Multiple prior bouts of endocarditis with prosthetic aortic valve, presented with fever, negative blood cultures, TEE with possible ?aortic valve endocarditis. Evaluation whether patient truly has endocarditis (native abscess vs necrotic tissue), since patient not surgical candidate, will need lifetime suppressive abx after 6 weeks of therapy. IVDU, aortic valve and mitral valve replacement	IMPRESSION: 1. Curvilinear foci of intense hypermetabolism surrounding junction of the patient's aortic and mitral valve prostheses, concerning for infection or active inflammation. Clinical correlation. 2. Prominent activity involving the skin overlying the scrotum which may represent inflammation/infection, or less likely surface contamination. Multiple hypermetabolic bilateral external iliac c…	1. CT head 2. CTA head/neck 3. CXR 4. TTE 5. MRI brain 6. TEE 7. MRA Pelvis 8. LE Doppler	ID	Yes	PET confirmed endocarditis, started on 6 weeks therapy with plan for suppression	Yes	No	Fever of unknown etiology		NM: Yes 3 (1) changed antibiotic plan, 6 weeks with suppression (2) confirmed diagnosis of endocarditis		1	3	DOT	New source/focus		1	No				Yes	Valve	Yes	Yes	Extension of therapy (6wk followed by abx suppression)	Impact on diagnosis (confirmed aortic root abscess)	7.2		8	1. CT head 2. CTA head/neck 3. CXR 4. TTE 5. MRI brain 6. TEE 7. MRA Pelvis 8. LE Doppler
39	Male	White	Non-Latinx	69	No		P/w pain around sternal wound with drainage with growth of MRSA from wound. Evaluation for osteomyelitis in the setting of positive MRSA culture. CAD s/p CABG c/b superficial wound infection which grew Pseudomonas s/p washout and removal of three sternal wires	IMPRESSION: 1. Increased focal hypermetabolism within the proximal sternum, adjacent to skin defect is highly suspicious for osteomyelitis. Along the remainder of the sternotomy, there is mild metabolic activity most likely related to inflammatory changes/ healing. 2. There is focal hypermetabolism at the distal tip of the PICC line in the superior cavoatrial junction, suspicious for fibrin depos…	1. CXR	ID (initially wanted bone scan)	Yes	Antibiotic plan was presumed osteomyelitis and described even prior to PET study results (Wanted PET to confirm suspicions for osteo)	Yes	No	Other	Evaluation for osteomyelitis	NM: Yes 2 (no change in antibiotic plan, but confirmed suspected sternal osteomyelitis)		1	2		Confirmed		1	No				No				N/A	Impact on diagnosis (confirmed suspicion of osteomyelitis)	8.5		1	1. CXR
40	Male	White	Non-Latinx	48	No		P/w right ankle pain, concern for septic arthritis. Evaluation for tibial osteomyelitis s/p ankle I&D. DM, CKD, HTN, R Charcot foot s/p arthrodesis	IMPRESSION: 1. Hypermetabolic cutaneous /subcutaneous lesion involving right medial ankle is most consistent with known cellulitis /abscess. The lesion appears close approximate to adjacent tibia but with no definite cortical involvement. 2. Focal hypermetabolism adjacent to hardware in right calcaneus is nonspecific but concerning for infection or inflammation. Clinical correlation. 3. Hypermeta…	1. XR foot 2. CXR 3. US duplex arteries	Podiatry	Yes	Two week treatment with abx for SSTI (hardware was presumed to not be infected and path from bone I&D were negative for osteo)	No	Yes - CTA Abdominal aorta iliofemoral runoff	Other	Evaluation for osteomyelitis	NM/CR: No		0					1	Yes	Joint	Yes	No	No				N/A	N/A	8.7		3	1. XR foot 2. CXR 3. US duplex arteries
41	Female	White	Non-Latinx	68	Yes	SOT	P/w two days of dysuria and one day of vomiting and profuse diarrhea. Looking for infected cyst in setting of UTI/Klebsiella. PCKD s/p renal transplant, PE s/p IVC filter 30 years ago, HTN, recent Klebsiella UTI	IMPRESSION: No infectious source found. 1. No evidence of focal renal infection. Minimal nonfocal uptake in the bilateral polycystic native kidneys, may reflect minimal residual function or nonspecific inflammation. 2. Slightly abnormal nonfocal splenic and bone marrow uptake probably reactive. 3. Nonspecific focus in the small descending colon, correlation with prior colonoscopy results advised …	1. US Renal 2. CXR 3. TTE	Nephrology	No	No change in management (completed IV abx for Kleb UTI and also diagnosed with C diff, treated)	Yes	No	Known infection	UTI	NM: No		0					1	No				No				N/A	N/A	1.5		3	1. US Renal 2. CXR 3. TTE
42	Male	White	Non-Latinx	89	No		p/w AMS, eye changes found to have Serratia marcescens endophthalmitis c/b bacteremia. Evaluation for metastatic foci of infection in the setting of serratia bacteremia. HTN, CKD, CVA, recent hospitalization for Serratia UTI	IMPRESSION: Multifocal hypermetabolic findings suspicious for multifocal infection in the setting of serratia bacteremia in the following locations (although FDG is nonspecific tracer with the uptake in infectious, inflammatory, and neoplastic conditions): 1. Multifocal probably infectious aortitis in the descending thoracic aorta, slightly below aortic arch and near the diaphragmatic hiatus, and…	1. CXR 2. CT head 3. US renal 4. US soft tissue 5. CT A/P 6. US aorta 7. TTE	ID	Yes	6 weeks of Ertapenem	Yes	Yes, 1. shoulder XR 2. US aorta to reassess aortitis	Known infection	Serratia bacteremia	NM: Yes 3 (1) increased duration of antibiotic due to osteo findings (2) found multiple other sites of infection including aortitis, osteo, splenic abscess, etc		1	3	DOT	New source/focus		1	Yes	Spine	Yes	No	No				Extension of therapy (also switched from cipro to erta due to concern for aortic rupture and patient's TMP-SMX allergy [A&I did not recommend desensitization due to possibility of immediate hypersensitivity])	Impact on diagnosis (identified several foci)	14.9, 17.2		7	1. CXR 2. CT head 3. US renal 4. US soft tissue 5. CT A/P 6. US aorta 7. TTE
43	Male	White	Non-Latinx	74	No		p/w from OSH with MRSA bacteremia c/b infected left thigh collection and L lung empyema. Course further c/b septic L knee. Source for persistent MRSA bacteremia (bl cx positive >1 week). Ankylosing spondylitis with prior spine surgeries, s/p posterior fusions T9-L3 and C3-T1 c/b MRSA VAP, dysphagia s/p PEG	IMPRESSION: 1. Interval development of hypermetabolic right upper lobe masslike consolidation suggestive of pneumonia. 2. Stable patchy right perihilar airspace opacification with mild associated metabolic activity. 3. Stable loculated left pleural effusion with adjacent compressive atelectasis. Interval increase in size of a moderate right pleural effusion. 4. Left knee effusion associated with …	1. CXR, 2. L knee US, 3. TTE, 4. C-spine CT, 5. CT chest, 6. MRI t-spine, 7. TEE, 8. CT chest, 9. CT abdomen, 10. TEE	ID	Yes	Transitioned to hospice, not a surgical candidate for VATS	Yes	No	Known infection	MRSA bacteremia	NM/CR: Yes 2 (new finding of RUL mass-like consolidation, could be focus of infection)	2 (relative to recent CXRs and CT C/A/P, the PETCT did identify a new RUL mass-like consolidation. could be another focus of infection.)	1	2		New source/focus		1	Yes	Spine	Yes	No	No				N/A	Impact on diagnosis (identified PNA)	9		10	1. CXR, 2. L knee US, 3. TTE, 4. C-spine CT, 5. CT chest, 6. MRI t-spine, 7. TEE, 8. CT chest, 9. CT abdomen, 10. TEE
44	Male	Unknown	Non-Latinx	69	No		Initially presented for HF exacerbation then found to have positive blood cultures with C striatum, positive x 2 days. Evaluation for source, ?Hickman ?endocarditis given TEE with possible vegetation. Right hip replacement, AICD, RLE ulcer, indwelling hickman	IMPRESSION: 1. Interval decrease in bilateral (right > left) FDG avid lung opacities. Small mildly FDG avid right pleural effusion. These are nonspecific findings, however the pattern suggests infectious/inflammatory changes. Follow-up to resolution is recommended. 2. Scattered nonspecific small and borderline enlarged FDG avid mediastinal/hilar lymph nodes, which may represent reactive inflammat…	1. TTE 2. TEE	ID	Yes	Treatment for at least 4 weeks prior to LVAD placement for presumed endovascular involvement by Corynebacterium	No	No	Known infection	C striatum bacteremia	NM/CR: No	4 (Decision to treat for 6wk was made prior to PETCT due to equivocal TEE and concern for endovascular infection; he also had possibility of LVAD implantation in upcoming weeks, so more conservative approach taken)	0					1	Yes	Joint	No	No	Yes	ICD, vascular graft	Yes	No	N/A	N/A	None available for site of interest		2	1. TTE 2. TEE
45	Male	White	Non-Latinx	66	No		P/w right foot ulcer, SSTI vs deeper infection. Evaluation for deeper infection including OM. CAD s/p CABG, IDDM, HFrEF, charcot foot, nerve stimulator which is not MRI compatible	IMPRESSION: Findings most consistent with right plantar foot ulcer with cellulitis and osteomyelitis of cuboid and possibly fifth metatarsal and lateral cuneiform.	1. XR foot 2. US	Podiatry	No	Just treatment for 2 weeks for cellulitis; no surgical intervention	No	No	Other	Evaluation for osteomyelitis	NM/CR: No	1 (based on PETCT providing evidence that was interpreted as not reflecting OM, his abx course was shortened)	0					1	Yes	Stimulator	No	No	Yes	ICD	No	No	N/A	N/A	9.9		2	1. XR foot 2. US
46	Female	Black	Latinx	37	No		P/w subjective fevers, pleuritic chest pain, weight loss found to have LUL mass and splenic lesions. Evaluation of lymphadenopathy to undergo further diagnostic testing, EBUS	IMPRESSION: Hypermetabolic left upper lobe mass-like pulmonary opacity. Scattered hypermetabolic lymph nodes in the neck, chest, abdomen and pelvis. Multiple hypermetabolic splenic lesions. The findings are nonspecific and may represent inflammation/infection. The pattern is suspicious for malignancy (e.g., lymphoma).	1. CTA 2.CT abdomen 3. TTE	ID	Yes	Bronch, EBUS	No	No	Fever of unknown etiology		NM/CR: Yes 2 (2) most avid LN was biopsied and diagnosis of sarcoidosis was found	3 (bronchwith BAL and multiple bx of LNs and LUL mass)	1	2		further procedure	Sarcoid --> will include as rheumatologic condition	2	No				No				N/A	Additional tissue sampling with impact on diagnosis	15.4		3	1. CTA 2.CT abdomen 3. TTE
47	Male	White	Non-Latinx	66	No		During hospital course, ID re-consulted for low grade fevers, AMS and leukocytosis in the setting of previous diagnosis of Candida and Brevibacterium in LP fluid. Rule-out lymphoma as cause for altered mental status. Hydrocephalus s/p VP shunt, B cell lymphoma s/p R-CHOP. No - based on outpatient notes, his MALT lymphoma of GI tract was last treated with 6 cycles of RCHOP years prior and VP shunt…	IMPRESSION: Since prior: FDG is nonspecific tracer uptake in by infectious, inflammatory, and neoplastic entities. This is the best estimate: 1. New moderately hypermetabolic left lower lung lobe nonspecific consolidation, may represent pulmonary infarct in the setting of known emboli, or be infectious / inflammatory, unlikely to represent lymphoma. 2. New nonspecific mild bilateral hilar uptake.…	1. CT head 2. CXR 3. XR shunt 4. MRI brain 5. MRI femur 6. CT chest 7. TEE 8. CTA chest 9. LE dopplers	ID	Yes	Evaluation of hip as possible site of infection --> debrided	Yes	Yes. MRI hip/pelvis	Fever of unknown etiology		NM/CR: No	3 (PETCT led to concern for R hip OM and/or drainable collection so MRI was ordered and returned negative; ID also recommended R hip wound debridement with plastics, but this didn't happen until later - it appears the decision to debride the wound was largely independent of the PETCT and ID recs)	0				4 (nothing definitive on what caused AMS but unlikely infectious and likely multifactorial)	4	Yes	VP Shunt	No	No	No				N/A	N/A	7.2		9	1. CT head 2. CXR 3. XR shunt 4. MRI brain 5. MRI femur 6. CT chest 7. TEE 8. CTA chest 9. LE dopplers
48	Male	White	Non-Latinx	62	No		R 1st toe wound and fevers, concern for cellulitis vs OM. Evaluation for OM. Non-diabetic neuropathy, chronic R foot wound, has neurostimulator non-compatible with MRI	IMPRESSION: 1. Cellulitis/postsurgical inflammatory changes in the soft tissues of the hallux without osseous involvement. 2. Edema with associated low-grade activity in the right calf and foot with this a few small reactive lymph nodes 3. Mild stranding with low-grade activity in the anterolateral right thigh most consistent with cellulitis. 4. Multiple hypermetabolic right external iliac and in…	1. Foot XR	Podiatry	No	Surgical intervention due to concern for necrotic bone, PET w/o OM	No	No	Other	Evaluation for osteomyelitis	NM/CR: No		0					1	Yes	Stimulator	No	No	No				N/A	N/A	10.2		1	1. Foot XR
49	Male	White	Non-Latinx	66	No		Full thickness ulcer medial R 1st MPJ and concern for OM . Evaluation for OM, MRI contraindicated. PAD s/p RLE stent, AICD (non-MRI compatible)	IMPRESSION: 1. Intensely hypermetabolic process involving involving right medial plantar foot ulcer, overlying soft tissue and joint capsule at the medial and dorsal aspects of right 1st metatarsophalangeal joint and periosteum of right 1st metatarsal bone head and right 1st proximal phalanx base. Differential diagnosis includes inflammation or combined inflammation and infection. Since right med…	1. Foot XR	Podiatry	Yes	Surgical intervention with abx	No	No	Other	Evaluation for osteomyelitis	NM/CR: Yes 2 (identified source/extent of infection)	3 (PETCT provided further impetus to undergo podiatric procedure to assess extent of infection)	1	2		Confirmed	1 (although some inflammation may have been from crystal arthropathy)	1	No				Yes	ICD, stent	No	No	N/A	Additional tissue sampling with impact on diagnosis	9		1	1. Foot XR
50	Male	White	Non-Latinx	59	No		Prolonged hospital course, CVA, CAD s/p CABG, cardiac arrest, s/p PEG, previous infections including pacemaker pocket infection and abdominal wall abscess. Now with new leukocytosis then fevers , bl cx negative, rest of infectious w/u negative. Persistent fevers (>1 week), evaluate for source, ?OM involving sacral ulcer	IMPRESSION: The examination is limited given altered biodistribution of radiotracer, likely secondary to administration of dextrose as described given patient's hypoglycemia after radiotracer administration. Within this limitation, hypermetabolism surrounding the known large sacral decubitus ulcer and involving the underlying inferior sacrum is consistent with infection/inflammation of the soft t…	1. CXR 2. RUQ US 3. LE doppler 4. Foot XR	Hospitalist medicine	Yes	Completion of 14 day course of abx for SSTI	No	No	Fever of unknown etiology		NM/CR: No	4 (ID's plan to treat for SSTI related to large sacral ulcer was unchanged by the PETCT)	0				1 (ID was not impressed with the sacral ulcer so perhaps a bit unclear whether the presumed SSTI was the entity which accounted for the low grade fever)	1	No				No				N/A	N/A	6.2		4	1. CXR 2. RUQ US 3. LE doppler 4. Foot XR
51	Female	Black	Non-Latinx	54	Yes	SOT	ESRD, NICM s/p heart and kidney transplant p/w chills, sob, and bone pain, found to have MSSA bacteremia. Persistent bacteremia (MSSA), evaluation for a source, looking at left inguinal hematoma (also has recurrent DVT s/p subclavian vein stent)	1. Stable 5.6 x 2.9 cm left inguinal fluid collection with minimal peripheral metabolic activity, probably inflammatory, infection cannot be entirely excluded. 2. Sternotomy site activity above liver reference but not focal, probably inflammatory, infection cannot be excluded. 3. Small right greater than left pleural effusions without significant metabolic activity. Heart could not be adequately …	1. CTA chest 2. CT abdomen	ID	Yes	6 weeks of oxacillin	Yes	Yes 2. TTE and TEE	Known infection	MSSA bacteremia	NM/CR: No (decision made to treat empirically for endocarditis based on persistent bacteremia in the absence of radiographic findings confirming endocarditis)	4 (PETCT did not alter management and its low signal in L groin hematoma was questioned as possibly less significant uptake due to prior abx treatment)	0					1	No				Yes	Pacemaker, stent	Yes	No	N/A	N/A	4.3		2	1. CTA chest 2. CT abdomen
52	Male	White	Non-Latinx	64	No		Hx of CAD, HTN, recent molar extraction presents with persistent fevers >2 weeks of unknown etiology	IMPRESSION: 1. No FDG avid mass or fluid collection to suggest infection. Scattered small non-specific mildly FDG avid iliac lymph nodes. 2. Small FDG avid cutaneous/subcutaneous lesion overlying the left scapula, suggesting an infected epidermal cyst. Direct visualization is recommended. 3. Mild FDG avidity in the right tonsillar region. This is a nonspecific finding, which may represent physiol…	1. CXR 2. CT abdomen/pelvis 3. RUQ US 4. CT facial bones 5. TTE 6. XR spine 7. CT chest 8. LE dopplers 9. US soft tissue (temples)	Rheumatology	Yes	Monitored off abx, later diagnosed with Still's disease	Yes	No	Fever of unknown etiology		NM/CR: No		0					2	No				No				N/A	N/A	4.2		9	1. CXR 2. CT abdomen/pelvis 3. RUQ US 4. CT facial bones 5. TTE 6. XR spine 7. CT chest 8. LE dopplers 9. US soft tissue (temples)
53	Male	Black	Non-Latinx	51	No		p/w fever found to have Providencia stuartii and Proteus bacteremia, further evaluation of source given that CT showed possible pelvic bone osteo. Determination of osteo vs prosthesis infection to change duration of therapy. Paraplegia, neurogenic bladder w/ chronic foley; right hip and right pelvic hardware	IMPRESSION: 1. Several sites of perineal cutaneous FDG activity, as described, are suspicious for infection, most prominent of which overlies the left ischium, where there appears to be a soft tissue abscess extending to the ischium; osseous involvement at this location is suspected. Sacral decubitus ulcer also extends to the sacrum, where osseous involvement is not excluded. 2. Bilateral hip per…	1. CXR 2. US renal 3. CT A/P 4. MRI lumbar spine 5. MRI Pelvis bone 6. MRI thoracic spine	ID	Yes	Longer course of abx with ertepenem x2 weeks followed by moxifloxacin (treat as hardware infection and osteo)	Yes	No	Known infection	Polymicrobial (Providencia and Proteus bacteremia)	NM/CR: Yes 3 (1) changed duration to 8 week course and (2) confirmed identification of source of infection, Left ischial osteo with c/f involvement of hardware	1 (PETCT led to decision to do more aggressive course of abx)	1	3	DOT, Broaden	New source/focus		1	Yes	Spine, joint	Yes	Yes	No				Extension of therapy (to 2wk erta followed by 8wk moxi [also broadened since he was previously on cipro])	Impact on diagnosis (confirmed suspicion of osteomyelitis)	8.3		6	1. CXR 2. US renal 3. CT A/P 4. MRI lumbar spine 5. MRI Pelvis bone 6. MRI thoracic spine
54	Female	White	Non-Latinx	72	No		RA on immunosuppression (HCQ 400mg daily, pred 5, sulfasalazine 500mg BID), AS s/p TAVR c/b AI with subsequent repair with prosthetic valve endocardtis, sacral ulcer p/w fever and found to have Enterococcus faecalis bacteremia. Evaluate for endocarditis vs other endovascular source in setting of known Enterococcurs faecalis bacteremia	IMPRESSION: 1. Hypermetabolism within the soft tissues overlying the sacrum and coccyx corresponds with known sacral ulcer; Although no overt osseous involvement is seen, it is unclear if this involves the bone. 2. Diffuse pulmonary groundglass opacities and nodules within the upper and lower lobes demonstrate partial subpleural sparing; these are similar to CT chest, but substantially progressed…	1. CXR 2. CT pelvis 3. RUQ US 4. TTE 5. MRI abdomen 6. TEE	ID	Yes	Treated for 6 weeks IV dapto empirically	Yes	No	Known infection	E faecalis bacteremia	NM/CR: No (decision to treat empirically with 6 weeks was made even before PET/CT which did not show evidence for endocarditis and neither did TEE)	4 (TEE did not identify any vegetations and was stable compared to prior TEE. Continued high suspicion for endovascular infection/endocarditis or occult source led ID to decide on 6wk therapy. PETCT did not alter this decision.)	0					1	No				Yes	Valve	Yes	No	N/A	N/A	6.2		6	1. CXR 2. CT pelvis 3. RUQ US 4. TTE 5. MRI abdomen 6. TEE
55	Male	White	Non-Latinx	92	No		AS s/p prosthetic AV, laryngeal CA s/p tracheotomy, CAD s/p DES, HLD, hypothyroidism, and prostate cancer s/p prostatectomy. Initially presented with subdural hematoma s/p burr holes after a fall. Hospital course c/b MSSA bacteremia. Known MSSA bacteremia, needed evaluation for endocarditis but PET preferred over TEE due to hx of laryngeal CA (contraindication)	IMPRESSION: 1. Hypermetabolic focus in the right frontal scalp with a tract extending into the subjacent osteotomy and right cerebral convexity subdural collection, suspicious for infection. The adjacent calvarium does not appear to be involved. 2. Hypermetabolic mediastinal and right hilar lymph nodes. These are nonspecific findings, which may represent infectious/inflammatory changes. Tumor inv…	1. CXR 2. CT head 3. MRI brain 4. TTE	ID	Yes	Source of MSSA identified as subdural empyema. Transferred to neurosurgery for intervention	Yes	Yes, MRI brain	Known infection	MSSA bacteremia	NM: Yes 2 diagnosed subdural empyema		1	2		New source/focus		1	No				Yes	Valve	Yes	No	N/A (Prior to PET/CT, the ID attending opted for 6wk due to concern for OM at site of prior Burr hole [patient reported picking at the wound and there was surrounding erythema])	Impact on diagnosis (identified subdural empyema)	4.4		4	1. CXR 2. CT head 3. MRI brain 4. TTE
56	Male	White	Non-Latinx	91	No		Chronic respiratory faiure, hx of cardiac arrest, RCC, prostate CA, ESRD, decubitus ulcer; on prednisone 5mg for adrenal insufficiency . Chronic respiratory failure, vent dependent. Fever (>1 week)	IMPRESSION: 1. Increased hypermetabolism in the left lateral gluteal region corresponding to a previously seen skin defect, concerning for infected left gluteal decubitus ulcer. 2. Interval decreased hypermetabolism in the lower sacral midline ulcer. 3. Bibasilar mildly hypermetabolic airspace lung opacities, likely related to aspiration. 4. Hypermetabolism in right atrial wall is likely related …	1. CXR 2. CT chest 3. CT abdomen 4. TTE 5. US duplex	Infectious disease	Yes	No change	No	No	Fever of unknown etiology		NM: No		0					5	No				Yes	Pacemaker	No	No	N/A	N/A	9.1		5	1. CXR 2. CT chest 3. CT abdomen 4. TTE 5. US duplex
57	Male	White	Non-Latinx	62	Yes	Heme malignancy on active chemotherapy	HTN, HLD, and high risk CLL s/p multiple lines of treatment. p/w fever during platelet and RBC transfusions in the setting of neutropenia, sx included testicular pain, diarrhea and abdominal pain. Persistent fevers >1week; Evaluation for Richter transformation (though bone marrow biopsy was done for this as well and not consistent) vs progressing CLL vs infectious etiology	IMPRESSION: 1. Hypermetabolic nodes above and below diaphragm, up to Deauville 4 above the diaphragm and Deauville 5 below diaphragm, presumably reflecting lymphoma, although some could be infectious/inflammatory. The most avid and concerning nodes for transformation to high-grade lymphoma, Deauville 5 level, are periportal nodes. However, Deauville 5 level right inguinal nodes may be more access…	1. CXR 2. CT chest 3. CT abdomen/pelvis 4. US scrotum 5. XR abdomen 6. CTA chest 7. MRI abdomen	Hematology	yes	Empiric augmentin/anidulafungin on d/c to cover for fungal and bacterial etiology of liver abscesses despite biopsy more consistent with CLL	Yes	yes MRI to f/u the microabscesses prior to d/c	Fever of unknown etiology		NM/CR: No		0					3	No				No				N/A	N/A	10		7	1. CXR 2. CT chest 3. CT abdomen/pelvis 4. US scrotum 5. XR abdomen 6. CTA chest 7. MRI abdomen
58	Male	White	Non-Latinx	58	Yes	Heme malignancy on active chemotherapy	Fevers, negative w/u, no bacteremia. Fevers (at least 1 week), unclear source, MRI showing liver lesions so ID involved. HTN/HLD, diverticulitis, and chronic back pain with new diagnosis of AML started on induction chemo	IMPRESSION: 1. Expected intensely avid diffuse and focal leukemic involvement of essentially entire visualized skeleton. Superimposed focal dental infectious process possible, particularly in the bilateral maxillary molar region. 2. Diffuse abnormal splenic uptake likely AML, reactive component possible. 3. Lung minimally to mildly avid changes favored to be infectious or inflammatory, most avid …	1. CXR 2. CTA chest 3. CT A/P 4. TTE 5. CT C-spine 6. MRI total spine 7. RUQ US 8. CT chest 9. CT head 10. MRI thoracic spine 11. MRI abdomen	Hematology	Yes		Yes	No	Fever of unknown etiology		NM/CR: No		0				5 (malignancy c/b neutropeic fever +/- infection)	4	No				No				N/A	N/A	9.4		11	1. CXR 2. CTA chest 3. CT A/P 4. TTE 5. CT C-spine 6. MRI total spine 7. RUQ US 8. CT chest 9. CT head 10. MRI thoracic spine 11. MRI abdomen
59	Male	White	Unknown	73	Yes	Heme malignancy on active chemotherapy	MDS; ANC 0. P/w cholangitis 2/2 fungal ampullary mass. Febrile , fungal ampullary mass as well as E. faecium bacteremia	IMPRESSION: 1. Hypermetabolism centered at the distal end of the biliary stent and an additional focus at the head/neck of the pancreas, most compatible with known infection. Malignancy cannot be excluded. 2. Hypermetabolic lung nodules and liver foci, are highly suspicious for disseminated infection in this bacteremic patient. A left upper lobe lung nodule is amenable to biopsy. 3. Hypermetaboli…	US, MRI, ERCP, CT maxillofacial, TTE	Hematology	Yes	Ambisome, Daptomycin, vorizonazole. Had biopsy of lung nodule.	Yes		Known infection	Intra-abdominal	NM/CR: No		0					1	Yes	Joint	No	No	No				N/A	N/A	9.1		5	US, MRI, ERCP, CT maxillofacial, TTE
60	Male	White	Non-Latinx	70	No		Fevers, E faecalis bacteremia, concern for endocarditis vs AICD infection. Mechanical AV, s/p ICD	IMPRESSION: 1. Short segment of mild avidity associated with the proximal ICD wires is nonspecific, however favoring an inflammatory etiology. Similar, yet less conspicuous pattern of uptake is seen in the contralateral shoulder/chest, in the location of a removed AICD. No FDG PET evidence to suggest endocarditis. 2. Left maxillary and ethmoid sinusitis. 3. Mildly increased uptake along the right…	2. TEE, US	ID	Yes	Ampicillin changed from 2 week to 4 week course	No/No	No	Known infection	E faecalis bacteremia	NM/CR: No (decision was made to treat for 4 weeks, PET/CT did not uncover anything to warrant different treatment regimen nor identify a source)	4 (duration of abx therapy didn't change after PETCT; sinusitis was new on PETCT but unlikely the source of E faecalis bacteremia)	0					1	No				Yes	ICD, Valve	Yes	No	N/A	N/A	2.2		2	2. TEE, US
61	Female	White	Non-Latinx	52	Yes	SOT	Fever, abdominal pain, diarrhea (x24 hr) found to have bacteremia (1 day of positive bl cx) Enterococcus faecalis, r/o infected kidney cyst. PCKD s/p renal transplant. Renal cysts, ?infected renal cyst	IMPRESSION: 1. No identifiable source of infection. 2. Two right thyroid lobe nodules are FDG-avid, raising the suspicion of a neoplasm (SUV max 3.2, up to 0.9 cm). Consider thyroid ultrasound. 3. Indeterminate left hepatic lobe hypodensity is not FDG avid, and is incompletely characterized, but does not appear to be a cyst. 4. Native kidneys are atrophic and contain cysts, calcifications, and in…	TTE, Renal US, CT A/P	Transplant Nephrology	yes	2 weeks IV ampicillin and PO vanc	Yes/No	No	Known infection	E faecalis bacteremia	NM: No (unclear why PET was ordered, perhaps to see if superinfected renal cyst, but no infectious etiology found)		0					1	No				No				N/A	N/A	None available for sit of interest		3	TTE, Renal US, CT A/P
																																					5.06557
